# Supplementary material for: Monarda didyma Hydrolate Affects the Survival and the Behaviour of Drosophila suzukii
Source: Insects. 2022 Mar 11;13(3):280. doi: 10.3390/insects13030280 (PMC8955400; doi:10.3390/insects13030280)
Supplement: Supplementary file 1 [file insects-13-00280-s001.zip]

Archive with 1 entries (1 files):
- insects-1624679-supplementary.pdf
